# Supplementary material for: The risk factors for mortality of diabetic patients with severe COVID-19: A retrospective study of 167 severe COVID-19 cases in Wuhan
Source: PLoS One. 2020 Dec 31;15(12):e0243602. doi: 10.1371/journal.pone.0243602 (PMC7774835; doi:10.1371/journal.pone.0243602)
Supplement: S5 Table — (XLSX) [file pone.0243602.s005.xlsx]

## Sheet: OS of diabetic patients
Diabetic or not	Follow-up time(d)	Outcomes
Diabetic	11	Died
Diabetic	13	Died
Diabetic	10	Died
Diabetic	24	Died
Diabetic	24	Died
Diabetic	25	Died
Diabetic	19	Died
Diabetic	14	Died
Diabetic	20	Died
Diabetic	24	Died
Diabetic	42	Died
Diabetic	16	Died
Diabetic	27	Died
Diabetic	23	Died
Diabetic	30	Died
Diabetic	12	Died
Diabetic	21	Died
Diabetic	15	Died
Diabetic	16	Died
Diabetic	18	Died
Diabetic	16	Died
Diabetic	11	Died
Diabetic	26	Died
Diabetic	18	Died
Diabetic	18	Died
Diabetic	19	Died
Diabetic	44	Died
Diabetic	18	Died
Diabetic	7	Died
Diabetic	17	Died
Diabetic	19	Died
Diabetic	16	Died
Diabetic	22	Died
Diabetic	12	Died
Diabetic	11	Died
Diabetic	13	Died
Diabetic	19	Died
Diabetic	19	Died
Diabetic	18	Died
Diabetic	24	Died
Diabetic	35	Died
Diabetic	39	Survival
Diabetic	38	Survival
Diabetic	42	Survival
Diabetic	44	Survival
Diabetic	44	Survival
Diabetic	39	Survival
Diabetic	36	Survival
Diabetic	39	Survival
Diabetic	39	Survival
Diabetic	41	Survival
Diabetic	40	Died
Diabetic	34	Survival
Diabetic	38	Died
Diabetic	44	Died
Non-diabetic	20	Died
Non-diabetic	13	Died
Non-diabetic	28	Died
Non-diabetic	24	Died
Non-diabetic	23	Died
Non-diabetic	24	Died
Non-diabetic	19	Died
Non-diabetic	19	Died
Non-diabetic	22	Died
Non-diabetic	24	Died
Non-diabetic	25	Died
Non-diabetic	29	Died
Non-diabetic	28	Died
Non-diabetic	29	Died
Non-diabetic	2	Died
Non-diabetic	25	Died
Non-diabetic	20	Died
Non-diabetic	17	Died
Non-diabetic	18	Died
Non-diabetic	16	Died
Non-diabetic	22	Died
Non-diabetic	29	Died
Non-diabetic	11	Died
Non-diabetic	24	Died
Non-diabetic	24	Died
Non-diabetic	19	Died
Non-diabetic	22	Died
Non-diabetic	16	Died
Non-diabetic	27	Died
Non-diabetic	32	Died
Non-diabetic	25	Died
Non-diabetic	27	Died
Non-diabetic	22	Died
Non-diabetic	35	Died
Non-diabetic	10	Died
Non-diabetic	36	Died
Non-diabetic	42	Survival
Non-diabetic	38	Survival
Non-diabetic	40	Survival
Non-diabetic	38	Survival
Non-diabetic	41	Survival
Non-diabetic	39	Survival
Non-diabetic	42	Survival
Non-diabetic	36	Survival
Non-diabetic	42	Survival
Non-diabetic	38	Survival
Non-diabetic	41	Survival
Non-diabetic	42	Survival
Non-diabetic	39	Survival
Non-diabetic	42	Survival
Non-diabetic	44	Survival
Non-diabetic	44	Survival
Non-diabetic	45	Survival
Non-diabetic	44	Survival
Non-diabetic	39	Survival
Non-diabetic	44	Survival
Non-diabetic	24	Survival
Non-diabetic	24	Survival
Non-diabetic	37	Survival
Non-diabetic	45	Survival
Non-diabetic	40	Survival
Non-diabetic	39	Survival
Non-diabetic	35	Survival
Non-diabetic	39	Survival
Non-diabetic	39	Survival
Non-diabetic	39	Survival
Non-diabetic	39	Survival
Non-diabetic	39	Survival
Non-diabetic	39	Survival
Non-diabetic	36	Survival
Non-diabetic	38	Survival
Non-diabetic	39	Survival
Non-diabetic	39	Survival
Non-diabetic	36	Survival
Non-diabetic	40	Survival
Non-diabetic	40	Survival
Non-diabetic	40	Survival
Non-diabetic	40	Survival
Non-diabetic	40	Survival
Non-diabetic	41	Survival
Non-diabetic	35	Died
Non-diabetic	36	Died
Non-diabetic	35	Died
Non-diabetic	47	Died
Non-diabetic	40	Died
Non-diabetic	25	Died
Non-diabetic	35	Died
Non-diabetic	29	Died
Non-diabetic	36	Died
Non-diabetic	35	Died
Non-diabetic	20	Died
Non-diabetic	1	Died
Non-diabetic	14	Died
Non-diabetic	24	Died
Non-diabetic	36	Died
Non-diabetic	23	Died
Non-diabetic	29	Died
Non-diabetic	34	Died
Non-diabetic	35	Died
Non-diabetic	44	Died
Non-diabetic	37	Died
Non-diabetic	27	Died
Non-diabetic	34	Survival
Non-diabetic	34	Survival
Non-diabetic	34	Survival
Non-diabetic	30	Died
Non-diabetic	27	Died
Non-diabetic	5	Died
Non-diabetic	26	Died
Non-diabetic	28	Died
Non-diabetic	14	Died
Non-diabetic	36	Died

## Sheet: OS affected by glycemic control
Glycemic control	Follow time（d)	Outcomes
Hyperglycemia well controlled	25	Died
Hyperglycemia well controlled	19	Died
Hyperglycemia well controlled	27	Died
Hyperglycemia well controlled	23	Died
Hyperglycemia well controlled	11	Died
Hyperglycemia well controlled	38	Survival
Hyperglycemia well controlled	44	Survival
Hyperglycemia well controlled	44	Survival
Hyperglycemia well controlled	41	Survival
Hyperglycemia well controlled	34	Survival
Hyperglycemia poorly controlled	11	Died
Hyperglycemia poorly controlled	13	Died
Hyperglycemia poorly controlled	10	Died
Hyperglycemia poorly controlled	24	Died
Hyperglycemia poorly controlled	24	Died
Hyperglycemia poorly controlled	14	Died
Hyperglycemia poorly controlled	20	Died
Hyperglycemia poorly controlled	24	Died
Hyperglycemia poorly controlled	42	Died
Hyperglycemia poorly controlled	16	Died
Hyperglycemia poorly controlled	30	Died
Hyperglycemia poorly controlled	12	Died
Hyperglycemia poorly controlled	21	Died
Hyperglycemia poorly controlled	15	Died
Hyperglycemia poorly controlled	16	Died
Hyperglycemia poorly controlled	18	Died
Hyperglycemia poorly controlled	16	Died
Hyperglycemia poorly controlled	26	Died
Hyperglycemia poorly controlled	18	Died
Hyperglycemia poorly controlled	18	Died
Hyperglycemia poorly controlled	19	Died
Hyperglycemia poorly controlled	44	Died
Hyperglycemia poorly controlled	18	Died
Hyperglycemia poorly controlled	7	Died
Hyperglycemia poorly controlled	17	Died
Hyperglycemia poorly controlled	19	Died
Hyperglycemia poorly controlled	16	Died
Hyperglycemia poorly controlled	22	Died
Hyperglycemia poorly controlled	12	Died
Hyperglycemia poorly controlled	11	Died
Hyperglycemia poorly controlled	13	Died
Hyperglycemia poorly controlled	19	Died
Hyperglycemia poorly controlled	19	Died
Hyperglycemia poorly controlled	18	Died
Hyperglycemia poorly controlled	24	Died
Hyperglycemia poorly controlled	35	Died
Hyperglycemia poorly controlled	40	Died
Hyperglycemia poorly controlled	38	Died
Hyperglycemia poorly controlled	44	Died
Hyperglycemia poorly controlled	39	Survival
Hyperglycemia poorly controlled	42	Survival
Hyperglycemia poorly controlled	39	Survival
Hyperglycemia poorly controlled	36	Survival
Hyperglycemia poorly controlled	39	Survival
Hyperglycemia poorly controlled	39	Survival

## Sheet: The OS of five groups
Groups	Follow-up time(d)	Outcomes
c	11	Died
d	13	Died
e	10	Died
d	24	Died
b	24	Died
b	25	Died
b	19	Died
b	14	Died
c	20	Died
b	24	Died
b	42	Died
d	16	Died
b	27	Died
d	23	Died
b	30	Died
d	12	Died
c	21	Died
d	15	Died
c	16	Died
d	18	Died
d	16	Died
c	11	Died
c	26	Died
d	18	Died
b	18	Died
c	19	Died
b	44	Died
d	18	Died
c	7	Died
c	17	Died
c	19	Died
c	16	Died
d	22	Died
d	12	Died
b	11	Died
d	13	Died
c	19	Died
d	19	Died
b	18	Died
b	24	Died
c	35	Died
a	39	Survival
a	38	Survival
a	42	Survival
a	44	Survival
a	44	Survival
c	39	Survival
b	36	Survival
a	39	Survival
b	39	Survival
b	41	Survival
b	40	Died
b	34	Survival
b	38	Died
b	44	Died
